# Supplementary material for: Transcriptome and Metabolome Analyses Reveal the Accumulation Mechanism of Carbohydrates During Paeonia ostii Seed Development
Source: Biomolecules. 2025 Dec 22;16(1):17. doi: 10.3390/biom16010017 (PMC12838947; doi:10.3390/biom16010017)
Supplement: Supplementary file 1 [file biomolecules-16-00017-s001.zip]

Archive with 2 entries (2 files):
- Figure S1-S2.pdf
- Table S1-S7.xlsx
