# Supplementary material for: Transcriptome and Metabolome Analyses Reveal the Accumulation Mechanism of Carbohydrates During Paeonia ostii Seed Development
Source: Biomolecules. 2025 Dec 22;16(1):17. doi: 10.3390/biom16010017 (PMC12838947; doi:10.3390/biom16010017)
Supplement: Supplementary file 1 [file biomolecules-16-00017-s001.zip › Table S1-S7.xlsx]

## Sheet: Table S1
Table S1 Information of authentical sugar standards used for GC-MS analysis
Compounds	Index	CAS Registry Number	Class	Q1 (Da)	RT (min)	Equation of standard curve	R2
2-Deoxy-D-ribose	2-Deo-ribose	533-67-5	monosaccharide	307	4.289	y = 0.293129 x - 8.299646E-005	0.999215577
D-Xylose	Xylose	58-86-6	monosaccharide	307	5.127	y = 0.601331 x - 1.656471E-004	0.998346583
D-Arabinose	D-Ara	10323-20-3	monosaccharide	307	5.208	y = 0.796639 x - 3.758104E-004	0.998110193
D-Ribose	Ribose	551-84-8	monosaccharide	307	5.352	y = 0.950407 x + 9.687109E-005	0.996544881
D-Xylulose	Xylulose	50-69-1	monosaccharide	263	5.353	y = 1.250979 x + 0.002533	0.997810332
Xylitol	Xylitol	87-99-0	monosaccharide	307	5.718	y = 1.284212 x - 2.933715E-004	0.999579453
Levoglucosan	Lev	498-07-7	monosaccharide	333	5.823	y = 0.206647 x - 1.221632E-004	0.997631485
L-Rhamnose	Rha	3615-41-6	monosaccharide	321	5.892	y = 0.651045 x - 3.246754E-004	0.996866406
D-Arabinitol	Arabinitol	488-82-4	monosaccharide	307	5.893	y = 1.179858 x + 3.387270E-004	0.998668118
L-Fucose	Fuc	2438-80-4	monosaccharide	117	6.185	y = 0.078551 x - 2.771201E-005	0.998707714
1,5-Anhydroglucitol	1-5-Anh	1824-94-8	monosaccharide	191	7.745	y = 0.600255 x - 4.510734E-004	0.998640633
Methyl beta-D-galactopyranoside	Met	154-58-5	monosaccharide	204	7.746	y = 0.767904 x - 2.464065E-004	0.99837161
D-Fructose	Fru	57-48-7	monosaccharide	307	7.95	y = 0.812091 x - 0.028275	0.996472443
D-Mannose	Man	3458-28-4	monosaccharide	319	8.141	y = 0.454358 x - 2.170194E-004	0.995531655
D-Galactose	Gal	59-23-4	monosaccharide	319	8.208	y = 0.316790 x - 1.750096E-004	0.992346275
Glucose	Glu	50-99-7	monosaccharide	319	8.293	y = 0.615526 x - 0.020769	0.997856162
D-Sorbitol	Sorbitol	1700908	monosaccharide	307	8.788	y = 4.804163 x + 0.002379	0.997991752
D-Glucuronic acid	Glucuronic-A	50-70-4	monosaccharide	160	8.789	y = 0.460320 x - 2.050235E-004	0.991922646
D-Galacturonic acid	Gal-A	685-73-4	monosaccharide	333	8.917	y = 0.302845 x - 1.341638E-004	0.992272591
2-Acetamido-2-deoxy-D-glucopyranose	2-Ace-2-Deo-D-Glucosamine	7512-17-6	monosaccharide	319	10.584	y = 0.066151 x - 2.809721E-005	0.993664567
Inositol	Inositol	87-89-8	monosaccharide	265	10.66	y = 1.103257 x - 0.016378	0.995925979
Barium D-ribose-5-phosphate	Ribose-5-pho-Ba	15673-79-7	monosaccharide	315	10.909	y = 0.029889 x - 2.258522E-005	0.994554611
D-Mannose-6-phosphate sodium salt	Man-6-pho	70442-25-0	monosaccharide	471	12.905	y = 0.006902 x - 6.790372E-006	0.990539502
Phenylglucoside	Phe	1464-44-4	disaccharide	361	12.99	y = 0.429043 x - 2.024378E-004	0.992862501
Sucrose	Suc	57-50-1	disaccharide	437	15.712	y = 1.843918 x - 0.157809	0.99507233
Cellobiose	Cel	528-50-7	disaccharide	361	16.285	y = 0.211662 x - 7.198353E-005	0.996142932
Maltose	Mal	69-79-4	disaccharide	361	16.582	y = 0.186878 x - 1.099015E-004	0.993046666
Trehalose	Tre	99-20-7	disaccharide	361	16.664	y = 0.977985 x - 4.639425E-004	0.994883366
Raffinose	Raffinose	512-69-6	trisaccharide	361	22.505	y = 0.324929 x - 3.013143E-004	0.994228356

## Sheet: Table S2
Table S2 Primers used for qPCR
GeneID	Forward primer sequence (5' to 3')	Reverse primer sequence (5' to 3')
Pos.gene79620	AACCTTGAAAAACTTGAGAA	CTTCACTTGCTGGTTCGTTG
Pos.gene63726	AAGAAAAGAGAAGATGGAGG	GTTACGAATCTCAGAAATAC
Pos.gene63102	TTCAAGCTGGCTTTGTGTCT	ACACCATCACTGTCAGCAAT
Pos.gene63103	TTCAGGGGCGGTGTCTACTA	TTCCTTGGCTGCTCCTTCGT
Pos.gene19082	CCAAGACAATGCCGTTACAC	CACCCTCCTTGTTGAGTAAA
Pos.gene20551	GAGTTCAGGTAGCGGTGGGA	CTCCCGTCATCCTCTTCCGA
Pos.gene23243	TAGCGAATGCTCTCCAAAAC	AGGTGAAGCTGCTCATGTTG
Pos.gene14038	CTCGGACTCTTTCTACAGCC	GACTCTTGCCTCTCTTTCCAT
Pos.gene11904	ATTTCCACCTTCTTCAACCC	TGATTGTAAGGAGGTAACGG
Pos.gene34743	TGGAGGTCCAGCTATGAGTG	CATTTCAAGTGGCCATTTGG
Pos.gene26712	TCATCCCCAACAATGCTTT	TGCGGAAGAATAATGGTAATC
Pos.gene82114	GATAAAATGTTGATGAAGGAAGG	GGTCTTCAAATCCAATCCTCG
Pos.gene61438	TGACCAGATTTTCCAGGATAGT	ATTGTTCACAGTACCCCCCA
PoTUB	GCACCAAAGAAGTGGACGAACAAAT	AGTAAACTGTTCACTCACACGCCTG

## Sheet: Table S3
Table S3 The width, length and height of seeds
sample	Width (mm)	Length (mm)	Height (mm)
S2-1	5.42	5.62	7.24
S2-2	6.06	6.17	7.25
S2-3	5.04	5.66	7.02
S2-4	5.21	5.21	7.21
S2-5	4.68	5.44	7
S2-6	5.71	5.78	7.75
S2-7	5.59	5.66	7.82
S2-8	5.17	5.66	7.16
S2-9	5.12	5.59	7.41
S2-10	5.03	5.89	7.68
S2-11	4.94	5.56	7.03
S2-12	5.32	5.85	7.27
S2-13	5.32	5.36	7.21
S2-14	4.94	5.5	7.34
S2-15	4.49	5.68	7.09
S3-1	7.33	8.56	10.12
S3-2	6.91	7.74	11.29
S3-3	7.66	8.47	10.26
S3-4	7.86	8.84	10.09
S3-5	8.28	8.73	10.08
S3-6	8.03	9.03	11.36
S3-7	7.53	8.3	11.72
S3-8	7.67	8.25	11.78
S3-9	6.86	7.87	9.74
S3-10	7.67	8.24	10.98
S3-11	7.32	8.43	10.79
S3-12	7.73	8.61	11.1
S3-13	7.55	9.08	11.4
S3-14	7.71	9.12	11.36
S3-15	8.13	8.65	10.69
S4-1	8.33	9.25	10.98
S4-2	7.64	8.58	11.3
S4-3	7.19	7.33	9.42
S4-4	5.94	9.14	10.59
S4-5	7.14	8.47	11.49
S4-6	7.3	7.41	10.32
S4-7	6.29	7.94	10.95
S4-8	7.2	8.54	11.2
S4-9	8.28	8.33	10.07
S4-10	7.48	8.95	10.72
S4-11	7.39	8.39	11.63
S4-12	6.78	8.38	11.16
S4-13	7.85	7.98	11.93
S4-14	9.02	9.2	10.96
S4-15	7.38	7.57	10.32

## Sheet: Table S4
Table S4 Statistics of differential metabolite sets based on metabolites content
Index	Profile	S0	S3	S6	S8
1-5-Anh	Cluster Ⅰ	0	1.54	-4.15	-5.47
Arabinitol	Cluster II	0	0.32	1.3	0.92
Fru	Cluster Ⅰ	0	-0.76	-3.47	-3.99
Fuc	Cluster Ⅰ	0	-0.35	-1.27	-2.24
Gal	Cluster II	0	1.39	2.14	1.87
Glu	Cluster Ⅰ	0	0.21	-2.18	-3.42
Glucuronic-A	Cluster II	0	0.68	0.34	1.5
Inositol	Cluster Ⅰ	0	-1.65	-2	-3.17
Man	Cluster Ⅰ	0	-0.18	-1.85	-2.97
Man-6-pho	Cluster Ⅰ	0	-0.52	-0.31	-1.33
Met	Cluster Ⅰ	0	-1.22	-1.56	-1.39
Ribose	Cluster Ⅰ	0	-1.02	-1.85	-1.94
Xylose	Cluster Ⅰ	0	0.18	-0.43	-0.95
Xylulose	Cluster Ⅰ	0	-0.82	-0.61	-1.06
Cel	Cluster Ⅳ	0	-1	-0.8	-0.59
Mal	Cluster Ⅰ	0	-3.03	-2.62	-3.96
Suc	Cluster III	0	0.35	0.6	-0.87
Raffinose	Cluster II	0	1.16	3.28	4.9
starch	Cluster III	0	0.6	1.24	0.06
CLL	Cluster II	0	1.13	1.92	2.74
Hemi	Cluster II	0	0.95	1.55	2.27

## Sheet: Table S5
Table S5 Sequencing data Statistics
Sample	ReadSum	BaseSum	GC(%)	N(%)	Q20(%)	Q30(%)
S1-1	24476346	7328488736	44.44	0.01	98.03	94.26
S1-2	22671189	6787762986	44.43	0.01	97.99	94.14
S1-3	23067235	6906684198	44.39	0.01	98.04	94.24
S2-1	20461231	6126861170	44.32	0	97.9	93.99
S2-2	19290958	5776958348	44.3	0.01	98.05	94.32
S2-3	20868869	6249164520	44.33	0	97.82	93.75
S3-1	19966170	5978649020	46	0	97.5	93.17
S3-2	23622087	7073546136	46.05	0	97.73	93.6
S3-3	25522441	7642533878	46.01	0	97.87	93.97
S4-1	20956703	6275910740	45.71	0	97.62	93.43
S4-2	20913175	6262260934	45.71	0	97.66	93.46
S4-3	20561106	6157547760	45.73	0	97.7	93.6

## Sheet: Table S6
Table S6 Transcriptome sequencing data mapping statistics
Sample	Total Reads	Mapped Reads	Uniq Mapped Reads	Multiple Map Reads	Reads Map to '+'	Reads Map to '-'
S1-1	48952692	41,310,230 (84.39%)	39,640,819 (80.98%)	1,669,411 (3.41%)	21,944,395 (44.83%)	21,918,123 (44.77%)
S1-2	45342378	38,271,893 (84.41%)	36,744,876 (81.04%)	1,527,017 (3.37%)	20,310,421 (44.79%)	20,287,872 (44.74%)
S1-3	46134470	38,978,614 (84.49%)	37,404,834 (81.08%)	1,573,780 (3.41%)	20,687,303 (44.84%)	20,663,963 (44.79%)
S2-1	40922462	33,973,501 (83.02%)	31,788,263 (77.68%)	2,185,238 (5.34%)	18,780,507 (45.89%)	18,762,281 (45.85%)
S2-2	38581916	32,100,354 (83.20%)	30,038,348 (77.86%)	2,062,006 (5.34%)	17,707,030 (45.89%)	17,687,719 (45.84%)
S2-3	41737738	34,614,631 (82.93%)	32,404,536 (77.64%)	2,210,095 (5.30%)	19,099,037 (45.76%)	19,077,523 (45.71%)
S3-1	39932340	33,730,381 (84.47%)	31,673,058 (79.32%)	2,057,323 (5.15%)	18,180,997 (45.53%)	18,148,909 (45.45%)
S3-2	47244174	39,734,080 (84.10%)	37,254,553 (78.86%)	2,479,527 (5.25%)	21,470,507 (45.45%)	21,410,023 (45.32%)
S3-3	51044882	42,988,281 (84.22%)	40,314,185 (78.98%)	2,674,096 (5.24%)	23,232,373 (45.51%)	23,164,905 (45.38%)
S4-1	41913406	34,336,133 (81.92%)	32,230,015 (76.90%)	2,106,118 (5.02%)	18,585,222 (44.34%)	18,555,402 (44.27%)
S4-2	41826350	34,287,003 (81.97%)	32,440,181 (77.56%)	1,846,822 (4.42%)	18,420,642 (44.04%)	18,380,743 (43.95%)
S4-3	41122212	33,696,837 (81.94%)	31,803,091 (77.34%)	1,893,746 (4.61%)	18,171,291 (44.19%)	18,127,668 (44.08%)

## Sheet: Table S7
Table S7 Annotation of genes in co-expression networks
GeneID	COG_class	COG_class_annotation	GO_annotation	KEGG_annotation	KEGG_pathway_annotation	KOG_class	KOG_class_annotation	Pfam_annotation	Swiss-Prot_annotation	eggNOG_class	eggNOG_class_annotation	NR_annotation
NewGene_22200	--	--	Molecular Function: DNA binding (GO:0003677);; Molecular Function: DNA-binding transcription factor activity (GO:0003700);; Cellular Component: nucleus (GO:0005634);;	K09285|5.46e-147|pop:7478340|K09285 AP2-like factor, ANT lineage | (RefSeq) AP2-like ethylene-responsive transcription factor PLT1	--	--	--	AP2 domain	AP2-like ethylene-responsive transcription factor PLT2 OS=Arabidopsis thaliana OX=3702 GN=PLT2 PE=2 SV=1	K	Transcription	AP2-like ethylene-responsive transcription factor PLT1 [Populus trichocarpa]
Pos.gene29556	--	--	Molecular Function: DNA-binding transcription factor activity (GO:0003700);; Biological Process: transcription, DNA-templated (GO:0006351);; Biological Process: brassinosteroid mediated signaling pathway (GO:0009742);;	K14503|2.8e-55|nnu:104595761|K14503 brassinosteroid resistant 1/2 | (RefSeq) BES1/BZR1 homolog protein 2	Plant hormone signal transduction (ko04075)	--	--	BES1/BZR1 plant transcription factor, N-terminal	BES1/BZR1 homolog protein 4 OS=Arabidopsis thaliana OX=3702 GN=BEH4 PE=1 SV=1	S	Function unknown	BES1/BZR1 homolog protein 4 [Prunus yedoensis var. nudiflora]
Pos.gene77275	--	--	Molecular Function: DNA-binding transcription factor activity (GO:0003700);; Biological Process: transcription, DNA-templated (GO:0006351);; Molecular Function: sequence-specific DNA binding (GO:0043565);;	K14431|2.4e-209|pop:7460056|K14431 transcription factor TGA | (RefSeq) transcription factor TGA9 isoform X1	Plant hormone signal transduction (ko04075)	--	--	Seed dormancy control	Transcription factor TGA9 OS=Arabidopsis thaliana OX=3702 GN=TGA9 PE=1 SV=1	K	Transcription	transcription factor TGA9 isoform X2 [Populus trichocarpa]
Pos.gene63922	--	--	Molecular Function: DNA binding (GO:0003677);; Cellular Component: nucleus (GO:0005634);; Biological Process: regulation of transcription, DNA-templated (GO:0006355);;	K20043|1.7e-20|aip:107640400|K20043 clathrin coat assembly protein AP180 | (RefSeq) putative clathrin assembly protein At5g35200	--	--	--	Dof domain, zinc finger	Dof zinc finger protein DOF3.6 OS=Arabidopsis thaliana OX=3702 GN=DOF3.6 PE=1 SV=2	K	Transcription	dof zinc finger protein DOF3.6-like isoform X4 [Quercus lobata]
Pos.gene25080	--	--	Molecular Function: DNA binding (GO:0003677);; Cellular Component: nucleus (GO:0005634);; Biological Process: regulation of transcription, DNA-templated (GO:0006355);;	K20043|2.8e-21|aip:107640400|K20043 clathrin coat assembly protein AP180 | (RefSeq) putative clathrin assembly protein At5g35200	--	--	--	Dof domain, zinc finger	Dof zinc finger protein 1 OS=Oryza sativa subsp. japonica OX=39947 GN=DOF1 PE=2 SV=1	K	Transcription	dof zinc finger protein DOF4.6 [Durio zibethinus]
Pos.gene19082	--	--	Molecular Function: ATP binding (GO:0005524);; Cellular Component: nucleus (GO:0005634);; Biological Process: transcription, DNA-templated (GO:0006351);; Biological Process: regulation of transcription, DNA-templated (GO:0006355);; Biological Process: developmental process (GO:0032502);;	K22382|3.6e-11|oeu:111408549|K22382 WD repeat-containing protein 26 | (RefSeq) WD repeat-containing protein 26 homolog	--	--	--	WRC	Growth-regulating factor 1 OS=Arabidopsis thaliana OX=3702 GN=GRF1 PE=1 SV=1	K	Transcription	Growth-regulating factor 1 [Vitis vinifera]
Pos.gene20551	--	--	Cellular Component: nucleus (GO:0005634);; Biological Process: regulation of transcription, DNA-templated (GO:0006355);; Molecular Function: sequence-specific DNA binding (GO:0043565);;	K09338|1.0e-95|tcc:18600741|K09338 homeobox-leucine zipper protein | (RefSeq) homeobox-leucine zipper protein HAT5	--	[K]	Transcription	Homeobox associated leucine zipper	Homeobox-leucine zipper protein HAT5 OS=Arabidopsis thaliana OX=3702 GN=HAT5 PE=1 SV=1	K	Transcription	hypothetical protein FH972_007434 [Carpinus fangiana]
Pos.gene3986	--	--	Cellular Component: nucleus (GO:0005634);; Biological Process: regulation of transcription, DNA-templated (GO:0006355);; Molecular Function: sequence-specific DNA binding (GO:0043565);;	K09338|7.4e-68|tcc:18614452|K09338 homeobox-leucine zipper protein | (RefSeq) homeobox-leucine zipper protein HAT3	--	[K]	Transcription	HD-ZIP protein N terminus	Homeobox-leucine zipper protein HAT3 OS=Arabidopsis thaliana OX=3702 GN=HAT3 PE=1 SV=2	K	Transcription	Homeobox-leucine zipper protein 4 / HD-ZIP protein [Theobroma cacao]
Pos.gene23243	--	--	Biological Process: response to acid chemical (GO:0001101);; Biological Process: regulation of response to biotic stimulus (GO:0002831);; Biological Process: cell communication (GO:0007154);; Biological Process: signal transduction (GO:0007165);; Biological Process: biological_process (GO:0008150);; Biological Process: response to endogenous stimulus (GO:0009719);; Biological Process: response to…	K21994|2.3e-40|cmax:111494694|K21994 LOB domain-containing protein 18 | (RefSeq) LOB domain-containing protein 18-like	--	--	--	Lateral organ boundaries (LOB) domain	LOB domain-containing protein 20 OS=Arabidopsis thaliana OX=3702 GN=LBD20 PE=2 SV=1	S	Function unknown	hypothetical protein F0562_017286 [Nyssa sinensis]
Pos.gene36773	--	--	--	--	--	--	--	Lateral organ boundaries (LOB) domain	LOB domain-containing protein 42 OS=Arabidopsis thaliana OX=3702 GN=LBD42 PE=1 SV=1	S	Function unknown	unnamed protein product, partial [Vitis vinifera]
Pos.gene44025	--	--	Biological Process: regulation of gene expression (GO:0010468);;	--	--	--	--	Lateral organ boundaries (LOB) domain	LOB domain-containing protein 41 OS=Arabidopsis thaliana OX=3702 GN=LBD41 PE=2 SV=1	S	Function unknown	PREDICTED: LOB domain-containing protein 41 [Vitis vinifera]
Pos.gene41482	--	--	Molecular Function: DNA binding (GO:0003677);; Cellular Component: nucleus (GO:0005634);;	K14491|1.5e-09|cic:CICLE_v10007648mg|K14491 two-component response regulator ARR-B family | (RefSeq) hypothetical protein	Plant hormone signal transduction (ko04075)	--	--	Myb-like DNA-binding domain	Myb family transcription factor PHL6 OS=Arabidopsis thaliana OX=3702 GN=PHL6 PE=2 SV=1	K	Transcription	PREDICTED: protein PHR1-LIKE 1-like [Gossypium raimondii]
Pos.gene43944	--	--	Molecular Function: DNA binding (GO:0003677);; Cellular Component: nucleus (GO:0005634);;	K09422|6.5e-106|hbr:110649005|K09422 transcription factor MYB, plant | (RefSeq) transcription factor MYB64-like	--	[K]	Transcription	Myb-like DNA-binding domain	Transcription factor MYB64 OS=Arabidopsis thaliana OX=3702 GN=MYB64 PE=2 SV=1	--	--	hypothetical protein F0562_022069 [Nyssa sinensis]
Pos.gene14038	--	--	Molecular Function: molecular_function (GO:0003674);; Molecular Function: DNA-binding transcription factor activity (GO:0003700);; Biological Process: regulation of transcription, DNA-templated (GO:0006355);; Biological Process: biological_process (GO:0008150);; Biological Process: regulation of biosynthetic process (GO:0009889);; Biological Process: regulation of gene expression (GO:0010468);; B…	K14491|3.2e-09|ath:AT3G62670|K14491 two-component response regulator ARR-B family | (RefSeq) RR20; two-component response regulator	Plant hormone signal transduction (ko04075)	--	--	Myb-like DNA-binding domain	Putative Myb family transcription factor At1g14600 OS=Arabidopsis thaliana OX=3702 GN=At1g14600 PE=2 SV=2	K	Transcription	hypothetical protein GH714_037515 [Hevea brasiliensis]
Pos.gene45080	--	--	Molecular Function: DNA binding (GO:0003677);; Cellular Component: nucleus (GO:0005634);; Biological Process: regulation of transcription, DNA-templated (GO:0006355);;	K00521|7.3e-47|cmos:111447866|K00521 ferric-chelate reductase [EC:1.16.1.7] | (RefSeq) ferric reduction oxidase 7, chloroplastic-like	--	--	--	No apical meristem (NAM) protein	Protein FEZ OS=Arabidopsis thaliana OX=3702 GN=FEZ PE=2 SV=1	K	Transcription	protein FEZ-like [Camellia sinensis]
Pos.gene59200	--	--	Cellular Component: nucleus (GO:0005634);; Biological Process: regulation of transcription, DNA-templated (GO:0006355);; Molecular Function: sequence-specific DNA binding (GO:0043565);; Molecular Function: protein heterodimerization activity (GO:0046982);;	K08065|4.5e-26|jre:108985357|K08065 nuclear transcription Y subunit beta | (RefSeq) nuclear transcription factor Y subunit B-9-like	--	[K]	Transcription	Histone-like transcription factor (CBF/NF-Y) and archaeal histone	Nuclear transcription factor Y subunit B-9 OS=Arabidopsis thaliana OX=3702 GN=NFYB9 PE=1 SV=2	B	Chromatin structure and dynamics	nuclear transcription factor Y subunit B-9-like [Juglans regia]
NewGene_14680	--	--	Biological Process: reproduction (GO:0000003);; Biological Process: response to acid chemical (GO:0001101);; Biological Process: developmental process involved in reproduction (GO:0003006);; Molecular Function: molecular_function (GO:0003674);; Molecular Function: chromatin binding (GO:0003682);; Molecular Function: DNA-binding transcription factor activity (GO:0003700);; Cellular Component: nucl…	K08065|4.52e-34|var:108325359|K08065 nuclear transcription Y subunit beta | (RefSeq) nuclear transcription factor Y subunit B-9-like	--	[K]	Transcription	Histone-like transcription factor (CBF/NF-Y) and archaeal histone	Nuclear transcription factor Y subunit B-6 OS=Arabidopsis thaliana OX=3702 GN=NFYB6 PE=1 SV=2	B	Chromatin structure and dynamics	PREDICTED: nuclear transcription factor Y subunit B-9-like [Vigna angularis]
Pos.gene11904	--	--	Molecular Function: molecular_function (GO:0003674);; Molecular Function: DNA-binding transcription factor activity (GO:0003700);; Cellular Component: cellular_component (GO:0005575);; Cellular Component: intracellular (GO:0005622);; Cellular Component: obsolete cell (GO:0005623);; Cellular Component: nucleus (GO:0005634);; Cellular Component: transcription regulator complex (GO:0005667);; Cellul…	K08066|3.0e-33|hbr:110659004|K08066 nuclear transcription factor Y, gamma | (RefSeq) nuclear transcription factor Y subunit C-10-like isoform X1	--	[K]	Transcription	Histone-like transcription factor (CBF/NF-Y) and archaeal histone	Nuclear transcription factor Y subunit C-1 OS=Arabidopsis thaliana OX=3702 GN=NFYC1 PE=1 SV=1	K	Transcription	nuclear transcription factor Y subunit C-9-like [Gossypium australe]
Pos.gene34743	--	--	Biological Process: response to acid chemical (GO:0001101);; Molecular Function: molecular_function (GO:0003674);; Molecular Function: DNA-binding transcription factor activity (GO:0003700);; Molecular Function: binding (GO:0005488);; Molecular Function: protein binding (GO:0005515);; Biological Process: regulation of transcription, DNA-templated (GO:0006355);; Biological Process: cell communicat…	K08065|9.7e-78|vvi:100855401|K08065 nuclear transcription Y subunit beta | (RefSeq) nuclear transcription factor Y subunit B-6	--	[K]	Transcription	Histone-like transcription factor (CBF/NF-Y) and archaeal histone	Nuclear transcription factor Y subunit B-6 OS=Arabidopsis thaliana OX=3702 GN=NFYB6 PE=1 SV=2	B	Chromatin structure and dynamics	LEC1 [Paeonia ostii]
Pos.gene57902	--	--	Molecular Function: DNA binding (GO:0003677);; Molecular Function: DNA-binding transcription factor activity (GO:0003700);; Cellular Component: CCAAT-binding factor complex (GO:0016602);;	K08064|5.6e-112|vvi:100249054|K08064 nuclear transcription factor Y, alpha | (RefSeq) nuclear transcription factor Y subunit A-4	--	[K]	Transcription	CCAAT-binding transcription factor (CBF-B/NF-YA) subunit B	Nuclear transcription factor Y subunit A-3 OS=Arabidopsis thaliana OX=3702 GN=NFYA3 PE=2 SV=2	K	Transcription	nuclear transcription factor Y subunit A-3-like isoform X1 [Vitis riparia]
Pos.gene66606	--	--	Molecular Function: metal ion binding (GO:0046872);;	K23047|5.0e-46|adu:107462256|K23047 E3 ubiquitin-protein ligase UNKL [EC:2.3.2.27] | (RefSeq) zinc finger CCCH domain-containing protein 2	--	[R]	General function prediction only	Zinc finger C-x8-C-x5-C-x3-H type (and similar)	Zinc finger CCCH domain-containing protein 54 OS=Arabidopsis thaliana OX=3702 GN=TZF6 PE=1 SV=1	L	Replication, recombination and repair	zinc finger CCCH domain-containing protein 54 [Juglans regia]
Pos.gene61438	--	--	Molecular Function: DNA binding (GO:0003677);; Cellular Component: nucleus (GO:0005634);; Biological Process: positive regulation of cell population proliferation (GO:0008284);; Biological Process: response to auxin (GO:0009733);; Biological Process: positive regulation of abscisic acid-activated signaling pathway (GO:0009789);; Biological Process: positive regulation of abscisic acid biosyntheti…	K00654|7.4e-38|aip:107604842|K00654 serine palmitoyltransferase [EC:2.3.1.50] | (RefSeq) long chain base biosynthesis protein 2a	Sphingolipid metabolism (ko00600)	--	--	B3 DNA binding domain	B3 domain-containing transcription factor FUS3 OS=Arabidopsis thaliana OX=3702 GN=FUS3 PE=1 SV=2	K	Transcription	B3 domain-containing transcription factor FUS3-like [Durio zibethinus]
Pos.gene30827	[G]	Carbohydrate transport and metabolism	Molecular Function: alpha-amylase activity (GO:0004556);; Molecular Function: calcium ion binding (GO:0005509);; Biological Process: carbohydrate metabolic process (GO:0005975);;	K01176|0.0e+00|hbr:110658900|K01176 alpha-amylase [EC:3.2.1.1] | (RefSeq) uncharacterized protein LOC110658900	Starch and sucrose metabolism (ko00500)	[G]	Carbohydrate transport and metabolism	Alpha-amylase C-terminal beta-sheet domain	Alpha-amylase 3, chloroplastic OS=Arabidopsis thaliana OX=3702 GN=AMY3 PE=1 SV=1	G	Carbohydrate transport and metabolism	uncharacterized protein LOC110658900 [Hevea brasiliensis]
Pos.gene63102	[G]	Carbohydrate transport and metabolism	Molecular Function: hydrolase activity, hydrolyzing O-glycosyl compounds (GO:0004553);; Biological Process: carbohydrate metabolic process (GO:0005975);;	K01188|5.3e-34|csv:101208027|K01188 beta-glucosidase [EC:3.2.1.21] | (RefSeq) beta-glucosidase 12	Cyanoamino acid metabolism (ko00460);; Starch and sucrose metabolism (ko00500);; Phenylpropanoid biosynthesis (ko00940)	[G]	Carbohydrate transport and metabolism	Glycosyl hydrolase family 1	Beta-glucosidase 6 OS=Oryza sativa subsp. japonica OX=39947 GN=BGLU6 PE=1 SV=1	G	Carbohydrate transport and metabolism	hypothetical protein EZV62_014743 [Acer yangbiense]
Pos.gene63103	[G]	Carbohydrate transport and metabolism	Molecular Function: hydrolase activity, hydrolyzing O-glycosyl compounds (GO:0004553);; Biological Process: carbohydrate metabolic process (GO:0005975);;	K01188|1.3e-160|vvi:100254458|K01188 beta-glucosidase [EC:3.2.1.21] | (RefSeq) beta-glucosidase 12-like	Cyanoamino acid metabolism (ko00460);; Starch and sucrose metabolism (ko00500);; Phenylpropanoid biosynthesis (ko00940)	[G]	Carbohydrate transport and metabolism	Glycosyl hydrolase family 1	Beta-glucosidase 12 OS=Oryza sativa subsp. indica OX=39946 GN=BGLU12 PE=3 SV=1	G	Carbohydrate transport and metabolism	unnamed protein product, partial [Vitis vinifera]
Pos.gene51048	[G]	Carbohydrate transport and metabolism	Molecular Function: hydrolase activity, hydrolyzing O-glycosyl compounds (GO:0004553);; Biological Process: carbohydrate metabolic process (GO:0005975);;	K01188|2.1e-256|qsu:111990919|K01188 beta-glucosidase [EC:3.2.1.21] | (RefSeq) beta-glucosidase 40	Cyanoamino acid metabolism (ko00460);; Starch and sucrose metabolism (ko00500);; Phenylpropanoid biosynthesis (ko00940)	[G]	Carbohydrate transport and metabolism	Glycosyl hydrolase family 1	Beta-glucosidase 40 OS=Arabidopsis thaliana OX=3702 GN=BGLU40 PE=2 SV=1	G	Carbohydrate transport and metabolism	hypothetical protein F0562_032970 [Nyssa sinensis]
Pos.gene26712	--	--	Molecular Function: hydrolase activity, hydrolyzing O-glycosyl compounds (GO:0004553);; Biological Process: carbohydrate metabolic process (GO:0005975);; Cellular Component: integral component of membrane (GO:0016021);; Cellular Component: anchored component of plasma membrane (GO:0046658);;	K19891|2.8e-236|dzi:111280923|K19891 glucan endo-1,3-beta-glucosidase 1/2/3 [EC:3.2.1.39] | (RefSeq) glucan endo-1,3-beta-glucosidase 1-like isoform X1	Starch and sucrose metabolism (ko00500)	--	--	Glycosyl hydrolases family 17	Glucan endo-1,3-beta-glucosidase 1 OS=Arabidopsis thaliana OX=3702 GN=At1g11820 PE=2 SV=3	G	Carbohydrate transport and metabolism	glucan endo-1,3-beta-glucosidase 1-like isoform X1 [Durio zibethinus]
Pos.gene82114	[R]	General function prediction only	Molecular Function: beta-1,4-mannosylglycoprotein 4-beta-N-acetylglucosaminyltransferase activity (GO:0003830);; Biological Process: protein N-linked glycosylation (GO:0006487);; Cellular Component: integral component of membrane (GO:0016021);;	K00737|1.2e-212|cpap:110817169|K00737 beta-1,4-mannosyl-glycoprotein beta-1,4-N-acetylglucosaminyltransferase [EC:2.4.1.144] | (RefSeq) uncharacterized protein LOC110817169	N-Glycan biosynthesis (ko00510)	--	--	Glycosyltransferase family 17	--	S	Function unknown	beta-1 4-mannosyl-glycoprotein 4-beta-N-acetylglucosaminyltransferase-like [Tripterygium wilfordii]
Pos.gene51267	--	--	Molecular Function: beta-1,4-mannosylglycoprotein 4-beta-N-acetylglucosaminyltransferase activity (GO:0003830);; Biological Process: N-acetylglucosamine metabolic process (GO:0006044);; Biological Process: protein N-linked glycosylation (GO:0006487);; Cellular Component: integral component of membrane (GO:0016021);; Molecular Function: transferase activity, transferring glycosyl groups (GO:001675…	K00737|4.1e-199|rcu:8279094|K00737 beta-1,4-mannosyl-glycoprotein beta-1,4-N-acetylglucosaminyltransferase [EC:2.4.1.144] | (RefSeq) uncharacterized protein LOC8279094 isoform X1	N-Glycan biosynthesis (ko00510)	--	--	Glycosyltransferase family 17	--	S	Function unknown	hypothetical protein FNV43_RR14253 [Rhamnella rubrinervis]
Pos.gene13680	[G]	Carbohydrate transport and metabolism	Cellular Component: integral component of plasma membrane (GO:0005887);; Molecular Function: sucrose transmembrane transporter activity (GO:0008515);;	K15378|7.6e-193|mtr:MTR_1g096910|K15378 solute carrier family 45, member 1/2/4 | (RefSeq) sucrose proton symporter, putative	--	[G]	Carbohydrate transport and metabolism	MFS/sugar transport protein	Sucrose transport protein SUC2 OS=Arabidopsis thaliana OX=3702 GN=SUC2 PE=1 SV=2	G	Carbohydrate transport and metabolism	sucrose transport protein 1 [Paeonia suffruticosa]
Pos.gene79620	--	--	Cellular Component: plasma membrane (GO:0005886);; Biological Process: carbohydrate transport (GO:0008643);; Cellular Component: integral component of membrane (GO:0016021);;	K15382|1.7e-87|vvi:100266643|K15382 solute carrier family 50 (sugar transporter) | (RefSeq) bidirectional sugar transporter SWEET14	--	[R]	General function prediction only	Sugar efflux transporter for intercellular exchange	Bidirectional sugar transporter NEC1 OS=Petunia hybrida OX=4102 GN=NEC1 PE=2 SV=1	U	Intracellular trafficking, secretion, and vesicular transport	SWEET9a [Camellia sinensis]
Pos.gene63727	--	--	Cellular Component: plasma membrane (GO:0005886);; Biological Process: carbohydrate transport (GO:0008643);; Cellular Component: integral component of membrane (GO:0016021);;	K15382|1.5e-88|fve:101312637|K15382 solute carrier family 50 (sugar transporter) | (RefSeq) bidirectional sugar transporter SWEET4	--	[R]	General function prediction only	Sugar efflux transporter for intercellular exchange	Bidirectional sugar transporter SWEET7 OS=Arabidopsis thaliana OX=3702 GN=SWEET7 PE=1 SV=1	U	Intracellular trafficking, secretion, and vesicular transport	bidirectional sugar transporter SWEET7 [Paeonia suffruticosa]
Pos.gene29540	[G]	Carbohydrate transport and metabolism	Molecular Function: trehalose-phosphatase activity (GO:0004805);; Biological Process: trehalose biosynthetic process (GO:0005992);;	K01087|7.3e-184|tcc:18606311|K01087 trehalose 6-phosphate phosphatase [EC:3.1.3.12] | (RefSeq) probable trehalose-phosphate phosphatase F	Starch and sucrose metabolism (ko00500)	[G]	Carbohydrate transport and metabolism	Trehalose-phosphatase	Probable trehalose-phosphate phosphatase F OS=Arabidopsis thaliana OX=3702 GN=TPPF PE=2 SV=1	G	Carbohydrate transport and metabolism	Trehalose-phosphatase [Corchorus olitorius]
